# Supplementary material for: Prevalence of latent tuberculosis infection among coal workers’ pneumoconiosis patients in China: a cross-sectional study
Source: BMC Public Health. 2018 Apr 11;18:473. doi: 10.1186/s12889-018-5373-1 (PMC5896101; doi:10.1186/s12889-018-5373-1)
Supplement: Supplementary file 1 — The results of QFT among 244 CWP patients. (XLSX 24 kb) [file 12889_2018_5373_MOESM1_ESM.xlsx]

## Sheet: Sheet1
Subject ID	Run Number	Run Date	Valid Test	Nil	TB Ag	Mitogen	TB Ag-Nil	Mitogen-Nil	Result
ID 1	2	01/11月/2016	Yes	1.21	> 10	> 10	> 10	> 10	POSITIVE
ID 2	2	01/11月/2016	Yes	0.13	8.07	> 10	7.94	> 10	POSITIVE
ID 3	2	01/11月/2016	Yes	0.03	0.57	3.68	0.54	3.65	POSITIVE
ID 4	2	01/11月/2016	Yes	0.04	> 10	> 10	> 10	> 10	POSITIVE
ID 5	2	04/11月/2016	Yes	0.04	6.73	> 10	6.69	> 10	POSITIVE
ID 6	2	04/11月/2016	Yes	0.04	0.08	4.68	0.04	4.64	NEGATIVE
ID 7	2	04/11月/2016	Yes	0.09	4.05	7.12	3.96	7.03	POSITIVE
ID 8	2	04/11月/2016	Yes	0.04	0.12	0.75	0.08	0.71	NEGATIVE
ID 9	2	04/11月/2016	Yes	0.04	0.04	> 10	0	> 10	NEGATIVE
ID 10	2	04/11月/2016	Yes	0.1	0.07	7.97	-0.03	7.87	NEGATIVE
ID 11	2	04/11月/2016	Yes	0.03	0.03	> 10	0	> 10	NEGATIVE
ID 12	2	04/11月/2016	Yes	0.05	0.61	8.76	0.56	8.71	POSITIVE
ID 13	2	04/11月/2016	Yes	0.09	0.91	5	0.82	4.91	POSITIVE
ID 14	2	04/11月/2016	Yes	0.04	5.63	> 10	5.59	> 10	POSITIVE
ID 15	2	04/11月/2016	Yes	0.47	4.56	> 10	4.09	> 10	POSITIVE
ID 16	1	08/11月/2016	Yes	0.06	1.46	0.18	1.40¶	0.12¶	POSITIVE
ID 17	1	08/11月/2016	Yes	0.04	0.22	0.01	0.18	-0.03	INDETERMINATE
ID 18	1	08/11月/2016	Yes	0.04	0.1	2.61	0.06	2.57	NEGATIVE
ID 19	1	08/11月/2016	Yes	0.23	> 10	> 10	> 10	> 10	POSITIVE
ID 20	1	08/11月/2016	Yes	0.17	0.22	> 10	0.05	> 10	NEGATIVE
ID 21	1	08/11月/2016	Yes	0.1	0.12	> 10	0.02	> 10	NEGATIVE
ID 22	1	08/11月/2016	Yes	0.03	0.27	> 10	0.24	> 10	NEGATIVE
ID 23	1	08/11月/2016	Yes	0.02	0.55	0.86	0.53	0.84	POSITIVE
ID 24	1	08/11月/2016	Yes	0.03	4.74	> 10	4.71	> 10	POSITIVE
ID 25	1	08/11月/2016	Yes	0.02	6.73	> 10	6.71	> 10	POSITIVE
ID 26	1	08/11月/2016	Yes	0.04	0.07	> 10	0.03	> 10	NEGATIVE
ID 27	1	08/11月/2016	Yes	0.05	0.07	> 10	0.02	> 10	NEGATIVE
ID 28	1	09/11月/2016	Yes	0.03	0.04	> 10	0.01	> 10	NEGATIVE
ID 29	1	09/11月/2016	Yes	0.06	0.05	> 10	-0.01	> 10	NEGATIVE
ID 30	1	09/11月/2016	Yes	0.04	> 10	> 10	> 10	> 10	POSITIVE
ID 31	1	09/11月/2016	Yes	0.1	0.39	0.94	0.29	0.84	NEGATIVE
ID 32	1	09/11月/2016	Yes	0.04	> 10	4.3	> 10	4.26	POSITIVE
ID 33	1	09/11月/2016	Yes	0.1	> 10	> 10	> 10	> 10	POSITIVE
ID 34	1	09/11月/2016	Yes	0.07	0.27	8.27	0.2	8.2	NEGATIVE
ID 35	1	09/11月/2016	Yes	0.06	0.09	> 10	0.03	> 10	NEGATIVE
ID 36	1	09/11月/2016	Yes	1.24	2.07	> 10	0.83	> 10	POSITIVE
ID 37	1	09/11月/2016	Yes	0.15	> 10	4.43	> 10	4.28	POSITIVE
ID 38	1	09/11月/2016	Yes	0.34	> 10	> 10	9.94	> 10	POSITIVE
ID 39	1	09/11月/2016	Yes	0.06	3.42	> 10	3.36	> 10	POSITIVE
ID 40	1	09/11月/2016	Yes	0.03	0.04	> 10	0.01	> 10	NEGATIVE
ID 41	1	09/11月/2016	Yes	0.06	0.61	> 10	0.55	> 10	POSITIVE
ID 42	1	11/11月/2016	Yes	0.08	3.85	> 10	3.77	> 10	POSITIVE
ID 43	1	11/11月/2016	Yes	0.09	3.35	> 10	3.26	9.94	POSITIVE
ID 44	1	11/11月/2016	Yes	0.07	0.12	2.09	0.05	2.02	NEGATIVE
ID 45	1	11/11月/2016	Yes	0.06	8.48	> 10	8.42	> 10	POSITIVE
ID 46	1	11/11月/2016	Yes	3.38	> 10	> 10	> 10	> 10	POSITIVE
ID 47	1	11/11月/2016	Yes	0.24	6.61	3.21	6.37	2.97	POSITIVE
ID 48	1	11/11月/2016	Yes	0.08	2.35	5.37	2.27	5.29	POSITIVE
ID 49	1	11/11月/2016	Yes	0.07	0.96	> 10	0.89	> 10	POSITIVE
ID 50	1	11/11月/2016	Yes	0.04	0.37	> 10	0.33	> 10	NEGATIVE
ID 51	1	11/11月/2016	Yes	0.36	2.58	> 10	2.22	> 10	POSITIVE
ID 52	1	11/11月/2016	Yes	0.06	0.2	1.48	0.14	1.42	NEGATIVE
ID 53	1	11/11月/2016	Yes	0.31	2	4.73	1.69	4.42	POSITIVE
ID 54	1	11/11月/2016	Yes	1.03	6.98	0.01	5.95¶	-1.02¶	POSITIVE
ID 55	1	11/11月/2016	Yes	0.2	0.32	> 10	0.12	> 10	NEGATIVE
ID 56	1	11/11月/2016	Yes	0.18	0.07	> 10	-0.11	> 10	NEGATIVE
ID 57	1	11/11月/2016	Yes	0.06	> 10	> 10	> 10	> 10	POSITIVE
ID 58	1	11/11月/2016	Yes	0.1	0.05	> 10	-0.05	> 10	NEGATIVE
ID 59	1	11/11月/2016	Yes	0.08	> 10	> 10	> 10	> 10	POSITIVE
ID 60	1	11/11月/2016	Yes	0.29	> 10	> 10	> 10	> 10	POSITIVE
ID 61	1	11/11月/2016	Yes	0.11	0.69	7.83	0.58	7.72	POSITIVE
ID 62	1	11/11月/2016	Yes	0.4	1.96	> 10	1.56	> 10	POSITIVE
ID 63	1	11/11月/2016	Yes	0.03	0.09	> 10	0.06	> 10	NEGATIVE
ID 64	1	11/11月/2016	Yes	0.31	> 10	4.04	> 10	3.73	POSITIVE
ID 65	1	11/11月/2016	Yes	0.34	> 10	> 10	> 10	> 10	POSITIVE
ID 66	1	11/11月/2016	Yes	0.1	0.07	> 10	-0.03	> 10	NEGATIVE
ID 67	1	11/11月/2016	Yes	0.08	2.92	6.58	2.84	6.5	POSITIVE
ID 68	1	11/11月/2016	Yes	0.15	0.09	> 10	-0.06	> 10	NEGATIVE
ID 69	1	11/11月/2016	Yes	0.22	0.22	3.2	0	2.98	NEGATIVE
ID 70	1	11/11月/2016	Yes	0.14	0.96	> 10	0.82	> 10	POSITIVE
ID 71	1	11/11月/2016	Yes	2.59	1.99	> 10	-0.6	> 10	NEGATIVE
ID 72	1	11/11月/2016	Yes	0.55	> 10	> 10	> 10	> 10	POSITIVE
ID 73	22	14/11月/2016	Yes	0.06	4.17	> 10	4.11	> 10	POSITIVE
ID 74	22	14/11月/2016	Yes	0.4	0.56	> 10	0.16	> 10	NEGATIVE
ID 75	22	14/11月/2016	Yes	0.1	0.25	> 10	0.15	> 10	NEGATIVE
ID 76	22	14/11月/2016	Yes	0.09	0.09	4.95	0	4.86	NEGATIVE
ID 77	22	14/11月/2016	Yes	0.08	0.06	> 10	-0.02	> 10	NEGATIVE
ID 78	22	14/11月/2016	Yes	0.17	0.16	> 10	-0.01	> 10	NEGATIVE
ID 79	22	14/11月/2016	Yes	0.42	> 10	> 10	> 10	> 10	POSITIVE
ID 80	22	14/11月/2016	Yes	0.05	1.95	> 10	1.9	> 10	POSITIVE
ID 81	22	14/11月/2016	Yes	0.27	6.64	> 10	6.37	> 10	POSITIVE
ID 82	22	14/11月/2016	Yes	0.18	0.64	> 10	0.46	> 10	POSITIVE
ID 83	22	14/11月/2016	Yes	0.04	0.88	> 10	0.84	> 10	POSITIVE
ID 84	22	14/11月/2016	Yes	0.36	4.36	> 10	4	> 10	POSITIVE
ID 85	22	14/11月/2016	Yes	0.09	0.11	> 10	0.02	> 10	NEGATIVE
ID 86	22	14/11月/2016	Yes	0.33	8.19	> 10	7.86	> 10	POSITIVE
ID 87	22	14/11月/2016	Yes	0.69	> 10	> 10	> 10	> 10	POSITIVE
ID 88	22	14/11月/2016	Yes	0.11	0.11	6.09	0	5.98	NEGATIVE
ID 89	22	14/11月/2016	Yes	0.09	4.96	> 10	4.87	> 10	POSITIVE
ID 90	22	14/11月/2016	Yes	0.09	1.65	> 10	1.56	> 10	POSITIVE
ID 91	22	14/11月/2016	Yes	0.11	0.08	> 10	-0.03	> 10	NEGATIVE
ID 92	22	14/11月/2016	Yes	0.11	> 10	> 10	> 10	> 10	POSITIVE
ID 93	22	14/11月/2016	Yes	0.13	0.12	> 10	-0.01	> 10	NEGATIVE
ID 94	1	15/11月/2016	Yes	0.06	0.04	> 10	-0.02	> 10	NEGATIVE
ID 95	1	15/11月/2016	Yes	0.16	7.05	> 10	6.89	> 10	POSITIVE
ID 96	1	15/11月/2016	Yes	0.05	0.05	> 10	0	> 10	NEGATIVE
ID 97	1	15/11月/2016	Yes	0.18	1.58	> 10	1.4	> 10	POSITIVE
ID 98	1	15/11月/2016	Yes	0.05	1.39	> 10	1.34	> 10	POSITIVE
ID 99	1	15/11月/2016	Yes	0.04	2.08	> 10	2.04	> 10	POSITIVE
ID 100	1	15/11月/2016	Yes	0.06	> 10	> 10	> 10	> 10	POSITIVE
ID 101	1	15/11月/2016	Yes	0.14	> 10	5.97	> 10	5.83	POSITIVE
ID 102	1	15/11月/2016	Yes	0.18	0.21	> 10	0.03	> 10	NEGATIVE
ID 103	1	15/11月/2016	Yes	0.67	3.24	> 10	2.57	> 10	POSITIVE
ID 104	1	15/11月/2016	Yes	0.04	0.07	> 10	0.03	> 10	NEGATIVE
ID 105	1	15/11月/2016	Yes	0.06	6.14	> 10	6.08	> 10	POSITIVE
ID 106	1	15/11月/2016	Yes	0.14	2.14	> 10	2	> 10	POSITIVE
ID 107	1	15/11月/2016	Yes	0.64	> 10	> 10	> 10	> 10	POSITIVE
ID 108	1	15/11月/2016	Yes	0.13	3.79	9.76	3.66	9.63	POSITIVE
ID 109	1	15/11月/2016	Yes	0.06	> 10	> 10	> 10	> 10	POSITIVE
ID 110	1	15/11月/2016	Yes	0.09	0.93	> 10	0.84	> 10	POSITIVE
ID 111	1	16/11月/2016	Yes	0.09	3.17	> 10	3.08	> 10	POSITIVE
ID 112	1	16/11月/2016	Yes	0.1	> 10	> 10	> 10	> 10	POSITIVE
ID 113	1	16/11月/2016	Yes	0.06	0.19	> 10	0.13	> 10	NEGATIVE
ID 114	1	16/11月/2016	Yes	0.12	2.68	> 10	2.56	> 10	POSITIVE
ID 115	1	16/11月/2016	Yes	0.08	5.94	> 10	5.86	> 10	POSITIVE
ID 116	1	16/11月/2016	Yes	0.05	0.08	> 10	0.03	> 10	NEGATIVE
ID 117	1	16/11月/2016	Yes	0.36	0.64	4.39	0.28	4.03	NEGATIVE
ID 118	1	16/11月/2016	Yes	0.08	> 10	> 10	> 10	> 10	POSITIVE
ID 119	1	16/11月/2016	Yes	0.17	4.44	> 10	4.27	> 10	POSITIVE
ID 120	1	16/11月/2016	Yes	0.06	0.22	> 10	0.16	> 10	NEGATIVE
ID 121	1	16/11月/2016	Yes	0.05	> 10	> 10	> 10	> 10	POSITIVE
ID 122	1	16/11月/2016	Yes	0.07	0.08	5.75	0.01	5.68	NEGATIVE
ID 123	1	16/11月/2016	Yes	0.44	1.17	> 10	0.73	> 10	POSITIVE
ID 124	1	16/11月/2016	Yes	0.04	0.94	5.18	0.9	5.14	POSITIVE
ID 125	1	16/11月/2016	Yes	0.18	1.17	> 10	0.99	> 10	POSITIVE
ID 126	1	16/11月/2016	Yes	0.1	2.13	2.36	2.03	2.26	POSITIVE
ID 127	1	17/11月/2016	Yes	0.04	0.04	6.34	0	6.3	NEGATIVE
ID 128	1	17/11月/2016	Yes	0.02	0.09	> 10	0.07	> 10	NEGATIVE
ID 129	1	17/11月/2016	Yes	0.04	0.41	> 10	0.37	> 10	POSITIVE
ID 130	1	17/11月/2016	Yes	0.04	> 10	> 10	> 10	> 10	POSITIVE
ID 131	1	17/11月/2016	Yes	0.08	3.72	> 10	3.64	> 10	POSITIVE
ID 132	1	17/11月/2016	Yes	0.04	1.07	> 10	1.03	> 10	POSITIVE
ID 133	1	17/11月/2016	Yes	0.04	2	> 10	1.96	> 10	POSITIVE
ID 134	1	17/11月/2016	Yes	0.11	7.06	> 10	6.95	> 10	POSITIVE
ID 135	1	17/11月/2016	Yes	0.05	2.63	> 10	2.58	> 10	POSITIVE
ID 136	1	17/11月/2016	Yes	0.05	4.33	> 10	4.28	> 10	POSITIVE
ID 137	1	17/11月/2016	Yes	0.05	0.33	> 10	0.28	> 10	NEGATIVE
ID 138	1	17/11月/2016	Yes	0.08	0.08	> 10	0	> 10	NEGATIVE
ID 139	1	17/11月/2016	Yes	0.08	0.2	> 10	0.12	> 10	NEGATIVE
ID 140	1	17/11月/2016	Yes	0.11	0.2	1.5	0.09	1.39	NEGATIVE
ID 141	1	17/11月/2016	Yes	0.18	0.18	> 10	0	> 10	NEGATIVE
ID 142	1	17/11月/2016	Yes	0.1	3.5	> 10	3.4	> 10	POSITIVE
ID 143	1	17/11月/2016	Yes	0.09	0.26	> 10	0.17	> 10	NEGATIVE
ID 144	1	17/11月/2016	Yes	0.13	1.99	> 10	1.86	> 10	POSITIVE
ID 145	1	17/11月/2016	Yes	0.11	0.32	> 10	0.21	> 10	NEGATIVE
ID 146	1	17/11月/2016	Yes	0.09	7.73	> 10	7.64	> 10	POSITIVE
ID 147	1	17/11月/2016	Yes	0.15	> 10	> 10	> 10	> 10	POSITIVE
ID 148	1	18/11月/2016	Yes	2.03	1.83	> 10	-0.2	> 10	NEGATIVE
ID 149	1	18/11月/2016	Yes	0.03	5.76	> 10	5.73	> 10	POSITIVE
ID 150	1	18/11月/2016	Yes	0.04	2.47	> 10	2.43	> 10	POSITIVE
ID 151	1	18/11月/2016	Yes	0.06	0.16	6.98	0.1	6.92	NEGATIVE
ID 152	1	18/11月/2016	Yes	0.05	0.15	> 10	0.1	> 10	NEGATIVE
ID 153	1	18/11月/2016	Yes	0.16	0.75	> 10	0.59	> 10	POSITIVE
ID 154	1	18/11月/2016	Yes	0.12	> 10	> 10	> 10	> 10	POSITIVE
ID 155	1	18/11月/2016	Yes	0.03	0.04	> 10	0.01	> 10	NEGATIVE
ID 156	1	18/11月/2016	Yes	0.28	> 10	9.95	> 10	9.67	POSITIVE
ID 157	1	18/11月/2016	Yes	0.1	2.23	> 10	2.13	> 10	POSITIVE
ID 158	1	18/11月/2016	Yes	0.09	0.06	> 10	-0.03	> 10	NEGATIVE
ID 159	1	18/11月/2016	Yes	0.03	1.59	> 10	1.56	> 10	POSITIVE
ID 160	1	18/11月/2016	Yes	0.05	1.44	> 10	1.39	> 10	POSITIVE
ID 161	1	18/11月/2016	Yes	0.87	0.66	> 10	-0.21	> 10	NEGATIVE
ID 162	1	18/11月/2016	Yes	0.07	2.35	> 10	2.28	> 10	POSITIVE
ID 163	1	18/11月/2016	Yes	0.04	3.1	> 10	3.06	> 10	POSITIVE
ID 164	1	18/11月/2016	Yes	0.05	0.36	> 10	0.31	> 10	NEGATIVE
ID 165	1	18/11月/2016	Yes	0.08	6.75	> 10	6.67	> 10	POSITIVE
ID 166	1	18/11月/2016	Yes	0.04	2.36	> 10	2.32	> 10	POSITIVE
ID 167	1	18/11月/2016	Yes	0.19	2.91	> 10	2.72	> 10	POSITIVE
ID 168	1	22/11月/2016	Yes	0.06	0.09	> 10	0.03	> 10	NEGATIVE
ID 169	1	22/11月/2016	Yes	0.13	> 10	> 10	> 10	> 10	POSITIVE
ID 170	1	22/11月/2016	Yes	0.24	> 10	> 10	> 10	> 10	POSITIVE
ID 171	1	22/11月/2016	Yes	0.06	0.45	> 10	0.39	> 10	POSITIVE
ID 172	1	22/11月/2016	Yes	0.81	> 10	> 10	> 10	> 10	POSITIVE
ID 173	1	22/11月/2016	Yes	0.88	0.4	> 10	-0.48	> 10	NEGATIVE
ID 174	1	22/11月/2016	Yes	0.26	> 10	> 10	> 10	> 10	POSITIVE
ID 175	1	22/11月/2016	Yes	0.08	0.09	> 10	0.01	> 10	NEGATIVE
ID 176	1	22/11月/2016	Yes	0.25	> 10	> 10	> 10	> 10	POSITIVE
ID 177	1	22/11月/2016	Yes	0.97	0.11	8.56	-0.86	7.59	NEGATIVE
ID 178	1	22/11月/2016	Yes	0.11	0.95	> 10	0.84	> 10	POSITIVE
ID 179	1	22/11月/2016	Yes	0.08	4.26	7	4.18	6.92	POSITIVE
ID 180	1	22/11月/2016	Yes	0.14	1.76	> 10	1.62	> 10	POSITIVE
ID 181	1	22/11月/2016	Yes	0.33	> 10	> 10	> 10	> 10	POSITIVE
ID 182	1	22/11月/2016	Yes	0.06	0.05	> 10	-0.01	> 10	NEGATIVE
ID 183	1	22/11月/2016	Yes	0.14	0.11	> 10	-0.03	> 10	NEGATIVE
ID 184	1	22/11月/2016	Yes	2.16	6.86	> 10	4.7	> 10	POSITIVE
ID 185	1	22/11月/2016	Yes	0.21	> 10	> 10	> 10	> 10	POSITIVE
ID 186	1	22/11月/2016	Yes	0.06	0.55	> 10	0.49	> 10	POSITIVE
ID 187	1	22/11月/2016	Yes	0.07	> 10	> 10	> 10	> 10	POSITIVE
ID 188	1	23/11月/2016	Yes	0.04	0.59	> 10	0.55	> 10	POSITIVE
ID 189	1	23/11月/2016	Yes	0.06	> 10	> 10	> 10	> 10	POSITIVE
ID 190	1	23/11月/2016	Yes	0.05	> 10	> 10	> 10	> 10	POSITIVE
ID 191	1	23/11月/2016	Yes	0.11	> 10	> 10	> 10	> 10	POSITIVE
ID 192	1	23/11月/2016	Yes	0.05	0.44	> 10	0.39	> 10	POSITIVE
ID 193	1	23/11月/2016	Yes	0.09	0.1	> 10	0.01	> 10	NEGATIVE
ID 194	1	23/11月/2016	Yes	0.1	5.71	> 10	5.61	> 10	POSITIVE
ID 195	1	23/11月/2016	Yes	0.09	6.08	> 10	5.99	> 10	POSITIVE
ID 196	1	23/11月/2016	Yes	0.07	1.35	> 10	1.28	> 10	POSITIVE
ID 197	1	23/11月/2016	Yes	0.06	1.33	> 10	1.27	> 10	POSITIVE
ID 198	1	23/11月/2016	Yes	0.06	8.68	> 10	8.62	> 10	POSITIVE
ID 199	1	23/11月/2016	Yes	0.03	0.87	> 10	0.84	> 10	POSITIVE
ID 200	1	23/11月/2016	Yes	0.11	0.75	> 10	0.64	> 10	POSITIVE
ID 201	1	23/11月/2016	Yes	0.04	4.63	> 10	4.59	> 10	POSITIVE
ID 202	1	23/11月/2016	Yes	0.12	> 10	> 10	> 10	> 10	POSITIVE
ID 203	1	24/11月/2016	Yes	0.15	8.97	> 10	8.82	> 10	POSITIVE
ID 204	1	24/11月/2016	Yes	0.24	1.29	> 10	1.05	> 10	POSITIVE
ID 205	1	24/11月/2016	Yes	0.08	1.69	> 10	1.61	> 10	POSITIVE
ID 206	1	30/11月/2016	Yes	0.34	> 10	> 10	> 10	> 10	POSITIVE
ID 207	1	30/11月/2016	Yes	0.16	0.95	> 10	0.79	> 10	POSITIVE
ID 208	1	30/11月/2016	Yes	0.05	0.09	> 10	0.04	> 10	NEGATIVE
ID 209	1	30/11月/2016	Yes	0.14	0.59	> 10	0.45	> 10	POSITIVE
ID 210	1	30/11月/2016	Yes	0.09	0.78	> 10	0.69	> 10	POSITIVE
ID 211	1	30/11月/2016	Yes	0.09	7.65	> 10	7.56	> 10	POSITIVE
ID 212	1	30/11月/2016	Yes	0.4	2.36	> 10	1.96	> 10	POSITIVE
ID 213	1	30/11月/2016	Yes	0.05	0.05	> 10	0	> 10	NEGATIVE
ID 214	1	30/11月/2016	Yes	0.07	0.06	> 10	-0.01	> 10	NEGATIVE
ID 215	1	30/11月/2016	Yes	0.03	1.34	> 10	1.31	> 10	POSITIVE
ID 216	1	02/12月/2016	Yes	0.06	0.54	> 10	0.48	> 10	POSITIVE
ID 217	1	02/12月/2016	Yes	0.04	0.04	> 10	0	> 10	NEGATIVE
ID 218	1	02/12月/2016	Yes	0.3	2.92	> 10	2.62	> 10	POSITIVE
ID 219	1	02/12月/2016	Yes	0.09	1.52	> 10	1.43	> 10	POSITIVE
ID 220	1	02/12月/2016	Yes	0.03	0.43	> 10	0.4	> 10	POSITIVE
ID 221	1	02/12月/2016	Yes	0.02	0.66	> 10	0.64	> 10	POSITIVE
ID 222	1	02/12月/2016	Yes	0.1	> 10	> 10	> 10	> 10	POSITIVE
ID 223	1	02/12月/2016	Yes	0.26	0.14	> 10	-0.12	> 10	NEGATIVE
ID 224	1	02/12月/2016	Yes	0.03	0.03	> 10	0	> 10	NEGATIVE
ID 225	1	02/12月/2016	Yes	0.06	0.57	> 10	0.51	> 10	POSITIVE
ID 226	1	06/12月/2016	Yes	0.11	2.97	> 10	2.86	> 10	POSITIVE
ID 227	1	06/12月/2016	Yes	0.07	7.59	> 10	7.52	> 10	POSITIVE
ID 228	1	06/12月/2016	Yes	0.08	> 10	> 10	> 10	> 10	POSITIVE
ID 229	1	06/12月/2016	Yes	0.04	5.9	> 10	5.86	> 10	POSITIVE
ID 230	1	06/12月/2016	Yes	0.14	0.82	> 10	0.68	> 10	POSITIVE
ID 231	1	06/12月/2016	Yes	0.16	1.03	> 10	0.87	> 10	POSITIVE
ID 232	1	06/12月/2016	Yes	0.08	6.51	> 10	6.43	> 10	POSITIVE
ID 233	1	06/12月/2016	Yes	0.19	5.88	> 10	5.69	> 10	POSITIVE
ID 234	1	06/12月/2016	Yes	0.13	1.14	> 10	1.01	> 10	POSITIVE
ID 235	1	06/12月/2016	Yes	0.02	0.02	0.11	0	0.09	INDETERMINATE
ID 236	1	08/12月/2016	Yes	0.02	0.02	> 10	0	> 10	NEGATIVE
ID 237	1	08/12月/2016	Yes	0.02	2.81	> 10	2.79	> 10	POSITIVE
ID 238	1	14/12月/2016	Yes	0.06	> 10	8.54	> 10	8.48	POSITIVE
ID 239	1	14/12月/2016	Yes	0.65	> 10	> 10	> 10	> 10	POSITIVE
ID 240	1	14/12月/2016	Yes	0.13	0.1	> 10	-0.03	> 10	NEGATIVE
ID 241	1	14/12月/2016	Yes	0.02	0.04	> 10	0.02	> 10	NEGATIVE
ID 242	1	14/12月/2016	Yes	0.54	4.79	> 10	4.25	> 10	POSITIVE
ID 243	1	14/12月/2016	Yes	0.04	0.06	2.62	0.02	2.58	NEGATIVE
ID 244	1	14/12月/2016	Yes	0.04	0.11	> 10	0.07	> 10	NEGATIVE
